# Supplementary material for: Bacillus velezensis T971 genome informs starch degradation in tobacco
Source: Front Microbiol. 2025 Nov 26;16:1689015. doi: 10.3389/fmicb.2025.1689015 (PMC12689891; doi:10.3389/fmicb.2025.1689015)
Supplement: Supplementary file 6 [file Table_4.xlsx]

## Sheet: Table S4
Table S4. CAZyme gene clusters (CGCs) annotated in the T971 genome
CGC#	Gene Type	Genome ID	Protein ID	Gene Start	Gene Stop	Gene Strand	Function Annotation
CGC1	TC	CP169072.1	XMP17992.1	158087	159139	+	TC|3.A.1.132.3
CGC1	null	CP169072.1	XMP17993.1	159172	159729	-	null
CGC1	null	CP169072.1	XMP17994.1	159837	160433	+	null
CGC1	CAZyme	CP169072.1	XMP17995.1	160434	161198	-	CAZyme|CE4_e14
CGC2	TC	CP169072.1	XMP18000.1	177300	178733	+	TC|2.A.53.3.13
CGC2	TC	CP169072.1	XMP19558.1	178884	179825	+	TC|2.A.28.2.5
CGC2	null	CP169072.1	XMP18001.1	179814	180566	-	null
CGC2	TC	CP169072.1	XMP19559.1	180563	181573	-	TC|3.A.1.14.15
CGC2	TC	CP169072.1	XMP18002.1	181575	182582	-	TC|3.A.1.14.15
CGC2	TC	CP169072.1	XMP18003.1	182602	183558	-	TC|3.A.1.14.15
CGC2	TF	CP169072.1	XMP18004.1	183646	185241	-	TF|HTH_AraC+STP|HTH_18+STP|Peripla_BP_2
CGC2	CAZyme	CP169072.1	XMP18005.1	185379	186623	-	CAZyme|GH171_e0
CGC2	CAZyme	CP169072.1	XMP18006.1	186639	188552	-	CAZyme|GH3_e28
CGC2	null	CP169072.1	XMP18007.1	188599	189882	-	null
CGC2	TC	CP169072.1	XMP18008.1	189901	191268	-	TC|4.A.1.2.17
CGC3	TC	CP169072.1	XMP18093.1	276535	277314	+	TC|1.A.115.1.5
CGC3	CAZyme	CP169072.1	XMP18094.1	277398	279074	+	CAZyme|GH13_31+TC|8.A.9.1.2
CGC3	TC	CP169072.1	XMP18095.1	279260	280219	+	TC|3.A.1.15.11
CGC3	TC	CP169072.1	XMP18096.1	280274	280969	+	TC|3.A.1.15.11
CGC3	TC	CP169072.1	XMP18097.1	280927	281766	+	TC|3.A.1.15.11
CGC4	TC	CP169072.1	XMP18102.1	284933	285706	+	TC|2.A.109.1.3
CGC4	null	CP169072.1	XMP18103.1	285776	287398	+	null
CGC4	null	CP169072.1	XMP18104.1	287405	288493	+	null
CGC4	TC	CP169072.1	XMP18105.1	288609	289811	+	TC|2.A.1.82.4
CGC4	TC	CP169072.1	XMP18106.1	290194	291450	+	TC|3.A.1.12.2
CGC4	TC	CP169072.1	XMP18107.1	291451	292299	+	TC|3.A.1.12.2
CGC4	TC	CP169072.1	XMP18108.1	292299	293180	+	TC|3.A.1.12.2
CGC4	null	CP169072.1	XMP18109.1	293215	294336	-	null
CGC4	TC	CP169072.1	XMP18110.1	294470	295903	+	TC|2.A.118.1.4
CGC4	null	CP169072.1	XMP18111.1	295995	296483	+	null
CGC4	CAZyme	CP169072.1	XMP18112.1	296713	298692	+	CAZyme|GH13_28|CBM26_e0
CGC4	null	CP169072.1	XMP18113.1	298963	299916	+	null
CGC4	TC	CP169072.1	XMP18114.1	299958	301490	-	TC|2.A.1.3.50
CGC5	TC	CP169072.1	XMP18123.1	308756	310066	+	TC|2.A.1.14.7
CGC5	STP	CP169072.1	XMP18124.1	310192	310752	+	STP|SKI
CGC5	CAZyme	CP169072.1	XMP18125.1	310893	311849	+	CAZyme|CE7_e11
CGC6	TC	CP169072.1	XMP18134.1	323951	326083	-	TC|3.D.1.9.2
CGC6	STP	CP169072.1	XMP18135.1	326076	328403	-	STP|NIR_SIR_ferr+STP|Pyr_redox_2+STP|NIR_SIR
CGC6	TC	CP169072.1	XMP18136.1	328584	329789	+	TC|2.A.1.8.2
CGC6	TC	CP169072.1	XMP18137.1	329978	331180	+	TC|9.B.10.1.1
CGC6	null	CP169072.1	XMP18138.1	331245	332381	+	null
CGC6	TC	CP169072.1	XMP18139.1	332396	332830	+	TC|2.A.133.1.11
CGC6	null	CP169072.1	XMP19563.1	332947	333225	+	null
CGC6	CAZyme	CP169072.1	XMP18140.1	333329	334765	+	CAZyme|GH1_e115+TC|8.A.49.1.1
CGC7	TC	CP169072.1	XMP18226.1	441859	444045	+	TC|3.A.7.7.1
CGC7	CAZyme	CP169072.1	XMP18227.1	444279	445364	+	CAZyme|GH126_e0
CGC7	STP	CP169072.1	XMP18228.1	445345	446193	+	STP|GGDEF
CGC7	null	CP169072.1	XMP18229.1	446183	447910	+	null
CGC7	CAZyme	CP169072.1	XMP18230.1	447903	449165	+	CAZyme|GT2+TC|4.D.1.1.3
CGC7	null	CP169072.1	XMP18231.1	449171	451276	+	null
CGC7	TC	CP169072.1	XMP18232.1	451711	453531	+	TC|2.A.3.14.3
CGC8	CAZyme	CP169072.1	XMP18316.1	532345	533691	+	CAZyme|AA7_e0
CGC8	STP	CP169072.1	XMP19574.1	533765	534187	-	STP|Glyoxalase
CGC8	TC	CP169072.1	XMP18317.1	534380	535321	+	TC|2.A.4.1.3
CGC9	CAZyme	CP169072.1	XMP18366.1	582698	583891	+	CAZyme|GT1_e274
CGC9	null	CP169072.1	XMP18367.1	583948	584202	-	null
CGC9	null	CP169072.1	XMP18368.1	584434	584703	+	null
CGC9	TC	CP169072.1	XMP18369.1	584840	586198	+	TC|9.B.306.1.3
CGC9	null	CP169072.1	XMP18370.1	586251	586424	-	null
CGC9	null	CP169072.1	XMP18371.1	586621	587187	+	null
CGC9	TC	CP169072.1	XMP18372.1	587239	588399	-	TC|2.A.1.2.25
CGC9	TF	CP169072.1	XMP18373.1	588731	589447	+	TF|GntR
CGC9	TF	CP169072.1	XMP18374.1	589569	590255	+	TF|GntR
CGC9	TC	CP169072.1	XMP18375.1	590245	591459	+	TC|2.A.1.17.3
CGC9	TC	CP169072.1	XMP18376.1	591519	591833	-	TC|2.A.7.1.4
CGC9	TC	CP169072.1	XMP18377.1	591833	592162	-	TC|2.A.7.1.10
CGC9	STP	CP169072.1	XMP18378.1	592235	592816	-	STP|TetR_N
CGC9	TC	CP169072.1	XMP18379.1	592933	594495	-	TC|2.A.3.11.1
CGC10	CAZyme	CP169072.1	XMP18508.1	741082	742242	+	CAZyme|GT2
CGC10	null	CP169072.1	XMP18509.1	742258	743196	+	null
CGC10	TC	CP169072.1	XMP18510.1	743226	744455	-	TC|2.A.1.35.1
CGC10	TC	CP169072.1	XMP18511.1	744574	745959	-	TC|2.A.3.3.22
CGC11	CAZyme	CP169072.1	XMP18514.1	749609	750676	-	CAZyme|GT2+TC|4.D.1.3.3
CGC11	TC	CP169072.1	XMP18515.1	750835	752724	+	TC|3.A.1.120.6
CGC11	TF	CP169072.1	XMP18516.1	752916	753338	+	TF|0042546
CGC11	TC	CP169072.1	XMP18517.1	753402	754586	+	TC|2.A.1.32.3
CGC11	TC	CP169072.1	XMP18518.1	754630	756186	-	TC|3.A.1.211.25
CGC11	TC	CP169072.1	XMP18519.1	756358	757488	+	TC|3.A.18.1.1
CGC12	CAZyme	CP169072.1	XMP18524.1	760259	761524	+	CAZyme|PL1_6
CGC12	TC	CP169072.1	XMP18525.1	761649	763085	+	TC|2.A.47.3.1
CGC13	TC	CP169072.1	XMP18552.1	801261	802676	+	TC|4.A.1.2.8
CGC13	CAZyme	CP169072.1	XMP18553.1	802752	804437	+	CAZyme|GH13_29+TC|8.A.9.1.3
CGC13	TF	CP169072.1	XMP18554.1	804459	805175	+	TF|GntR
CGC13	STP	CP169072.1	XMP18555.1	805308	805973	+	STP|Nitroreductase
CGC13	TC	CP169072.1	XMP18556.1	806009	806770	-	TC|9.B.141.1.2
CGC14	TC	CP169072.1	XMP18567.1	818797	819636	+	TC|9.B.126.2.7
CGC14	null	CP169072.1	XMP19688.1	819645	819788	+	null
CGC14	TC	CP169072.1	XMP18568.1	819823	821001	-	TC|2.A.1.26.2
CGC14	TC	CP169072.1	XMP18569.1	821160	822215	+	TC|2.A.19.2.7
CGC14	null	CP169072.1	XMP18570.1	822286	823080	+	null
CGC14	TC	CP169072.1	XMP18571.1	823109	823942	-	TC|1.A.23.3.1
CGC14	null	CP169072.1	XMP18572.1	823949	825070	-	null
CGC14	null	CP169072.1	XMP18573.1	825217	825402	+	null
CGC14	CAZyme	CP169072.1	XMP18574.1	825503	826294	+	CAZyme|CE4_e23
CGC14	null	CP169072.1	XMP18575.1	826332	827192	-	null
CGC14	null	CP169072.1	XMP18576.1	827243	827890	-	null
CGC14	TC	CP169072.1	XMP18577.1	827954	828913	-	TC|1.A.35.3.3
CGC15	TC	CP169072.1	XMP18586.1	839898	841706	+	TC|3.A.23.1.1+TF|HTH_8+STP|AAA+STP|HTH_8+STP|GAF
CGC15	null	CP169072.1	XMP18587.1	841772	841954	+	null
CGC15	CAZyme	CP169072.1	XMP18588.1	842125	843474	+	CAZyme|GH4_e4
CGC15	TF	CP169072.1	XMP18589.1	843543	844304	+	TF|HTH_6+STP|SIS
CGC15	TC	CP169072.1	XMP18590.1	844321	845907	+	TC|4.A.1.1.8
CGC15	null	CP169072.1	XMP18591.1	846095	848422	+	null
CGC15	TC	CP169072.1	XMP18592.1	848718	850451	+	TC|3.A.1.135.10
CGC15	TC	CP169072.1	XMP18593.1	850432	852249	+	TC|3.A.1.135.10
CGC15	null	CP169072.1	XMP18594.1	852417	852821	+	null
CGC15	STP	CP169072.1	XMP18595.1	852838	853695	+	STP|Glyoxalase
CGC15	TC	CP169072.1	XMP18596.1	854061	855008	+	TC|9.B.241.2.6
CGC15	TF	CP169072.1	XMP18597.1	855046	855597	-	TF|PadR
CGC15	null	CP169072.1	XMP18598.1	855830	856432	+	null
CGC15	TC	CP169072.1	XMP18599.1	856423	857511	+	TC|9.B.97.1.7
CGC15	TC	CP169072.1	XMP18600.1	857835	860246	+	TC|4.A.2.1.17
CGC15	null	CP169072.1	XMP18601.1	860269	860541	+	null
CGC15	null	CP169072.1	XMP18602.1	860567	861109	+	null
CGC15	TC	CP169072.1	XMP18603.1	861069	862661	-	TC|2.A.1.3.58
CGC15	TF	CP169072.1	XMP18604.1	862770	863252	-	TF|0040517
CGC15	TC	CP169072.1	XMP18605.1	863421	865991	+	TC|4.H.1.1.4
CGC16	TC	CP169072.1	XMP18618.1	874281	874616	+	TC|9.A.32.2.1
CGC16	null	CP169072.1	XMP18619.1	874609	875469	+	null
CGC16	CAZyme	CP169072.1	XMP18620.1	875680	876660	+	CAZyme|GT2+TC|4.D.1.1.14
CGC16	null	CP169072.1	XMP18621.1	876697	879282	+	null
CGC16	TC	CP169072.1	XMP18622.1	879279	880262	-	TC|2.A.7.44.11
CGC17	TC	CP169072.1	XMP18635.1	898117	899688	+	TC|2.A.35.2.2
CGC17	null	CP169072.1	XMP18636.1	899774	900472	+	null
CGC17	null	CP169072.1	XMP18637.1	900754	902526	+	null
CGC17	CAZyme	CP169072.1	XMP18638.1	902567	903922	-	CAZyme|AA7_e0
CGC17	null	CP169072.1	XMP18639.1	904181	904360	+	null
CGC17	null	CP169072.1	XMP18640.1	904612	906057	-	null
CGC17	TC	CP169072.1	XMP18641.1	907474	908241	+	TC|3.A.1.17.1
CGC17	TC	CP169072.1	XMP18642.1	908257	909246	+	TC|3.A.1.17.2
CGC17	TC	CP169072.1	XMP18643.1	909246	910079	+	TC|3.A.1.17.2
CGC18	TC	CP169072.1	XMP18657.1	922609	923274	+	TC|2.A.1.3.24
CGC18	TC	CP169072.1	XMP18658.1	923315	924910	+	TC|2.A.1.3.61
CGC18	CAZyme	CP169072.1	XMP18659.1	924935	925468	+	CAZyme|AA6_e2
CGC19	CAZyme	CP169072.1	XMP18692.1	955659	957113	-	CAZyme|CBM50_e833|CBM50_e1004|CBM50_e438|CBM50_e1004|CBM50_e833+TC|3.A.7.13.2
CGC19	TF	CP169072.1	XMP18693.1	957293	957727	-	TF|0045032
CGC19	TC	CP169072.1	XMP18694.1	957860	959374	-	TC|1.A.23.8.5
CGC19	null	CP169072.1	XMP18695.1	959544	960950	+	null
CGC19	null	CP169072.1	XMP18696.1	960988	962367	-	null
CGC19	CAZyme	CP169072.1	XMP18697.1	962827	963651	+	CAZyme|CBM50_e520|CBM50_e438+TC|3.A.7.14.2
CGC19	TF	CP169072.1	XMP18698.1	963720	964595	-	TF|HTH_1+STP|LysR_substrate
CGC19	STP	CP169072.1	XMP18699.1	964705	965808	+	STP|Citrate_synt
CGC19	TC	CP169072.1	XMP18700.1	965888	966757	+	TC|1.A.115.1.5
CGC19	TC	CP169072.1	XMP18701.1	967091	968494	+	TC|2.A.3.3.22
CGC19	TC	CP169072.1	XMP18702.1	968609	969964	+	TC|2.A.22.5.3
CGC20	TC	CP169072.1	XMP18711.1	977416	978804	+	TC|1.A.112.2.4
CGC20	TC	CP169072.1	XMP18712.1	978818	979177	-	TC|1.A.43.1.5
CGC20	TC	CP169072.1	XMP18713.1	979174	979569	-	TC|1.A.43.1.2
CGC20	TC	CP169072.1	XMP18714.1	979571	980287	-	TC|9.B.28.5.1
CGC20	null	CP169072.1	XMP18715.1	980457	980561	+	null
CGC20	TC	CP169072.1	XMP18716.1	980725	981840	+	TC|1.A.23.4.1
CGC20	null	CP169072.1	XMP19586.1	981904	982635	+	null
CGC20	CAZyme	CP169072.1	XMP18717.1	982669	983517	-	CAZyme|CE4_e25
CGC21	TC	CP169072.1	XMP18754.1	1017362	1017880	-	TC|2.A.88.4.1
CGC21	null	CP169072.1	XMP18755.1	1018001	1019080	-	null
CGC21	null	CP169072.1	XMP18756.1	1019216	1019653	-	null
CGC21	TC	CP169072.1	XMP18757.1	1020144	1020887	+	TC|3.A.1.143.1
CGC21	TC	CP169072.1	XMP18758.1	1020880	1022106	+	TC|3.A.1.143.1
CGC21	TC	CP169072.1	XMP18759.1	1022149	1022853	+	TC|3.A.1.143.1
CGC21	null	CP169072.1	XMP18760.1	1022876	1024063	-	null
CGC21	TC	CP169072.1	XMP18761.1	1024132	1025517	-	TC|2.A.45.3.1
CGC21	null	CP169072.1	XMP18762.1	1025635	1026135	-	null
CGC21	CAZyme	CP169072.1	XMP18763.1	1026258	1028399	+	CAZyme|GT51_e20
CGC22	TC	CP169072.1	XMP18924.1	1188712	1189626	+	TC|9.B.29.2.7
CGC22	null	CP169072.1	XMP18925.1	1189748	1190029	+	null
CGC22	TC	CP169072.1	XMP18926.1	1190129	1191541	-	TC|2.A.1.3.26
CGC22	TF	CP169072.1	XMP18927.1	1191684	1192157	-	TF|0040517
CGC22	CAZyme	CP169072.1	XMP18928.1	1192443	1193555	-	CAZyme|GH53_e0
CGC23	TC	CP169072.1	XMP18932.1	1197294	1198991	-	TC|4.A.3.1.1
CGC23	TC	CP169072.1	XMP18933.1	1199003	1199317	-	TC|4.A.3.1.2
CGC23	CAZyme	CP169072.1	XMP18934.1	1199381	1200781	-	CAZyme|GH1_e65
CGC23	TF	CP169072.1	XMP18935.1	1201034	1201795	+	TF|HTH_DeoR+STP|DeoRC
CGC23	null	CP169072.1	XMP18936.1	1201813	1202496	+	null
CGC23	TC	CP169072.1	XMP18937.1	1202687	1203034	-	TC|9.B.72.1.7
CGC24	TC	CP169072.1	XMP18943.1	1206190	1209147	+	TC|3.D.1.9.2+STP|Fer4
CGC24	null	CP169072.1	XMP18944.1	1209140	1209682	+	null
CGC24	null	CP169072.1	XMP18945.1	1209890	1211110	+	null
CGC24	CAZyme	CP169072.1	XMP18946.1	1211107	1212291	+	CAZyme|GT1_e225
CGC24	null	CP169072.1	XMP18947.1	1212334	1212519	-	null
CGC24	STP	CP169072.1	XMP18948.1	1212695	1213513	+	STP|HEM4
CGC24	TC	CP169072.1	XMP18949.1	1213539	1214300	-	TC|3.A.1.139.2
CGC24	TC	CP169072.1	XMP18950.1	1214302	1215039	-	TC|3.A.1.7.5
CGC25	TC	CP169072.1	XMP18999.1	1257928	1258191	+	TC|1.E.31.1.14
CGC25	TC	CP169072.1	XMP19000.1	1258205	1258468	+	TC|1.E.31.1.14
CGC25	CAZyme	CP169072.1	XMP19001.1	1258482	1259360	+	CAZyme|CBM50_e826
CGC25	null	CP169072.1	XMP19002.1	1259395	1259520	-	null
CGC25	null	CP169072.1	XMP19003.1	1259617	1259787	-	null
CGC25	TC	CP169072.1	XMP19004.1	1259788	1260534	-	TC|9.A.10.1.1
CGC25	TC	CP169072.1	XMP19005.1	1260642	1261640	-	TC|2.A.20.1.7
CGC25	null	CP169072.1	XMP19006.1	1261653	1262270	-	null
CGC25	TC	CP169072.1	XMP19007.1	1262556	1263872	-	TC|2.A.3.8.12
CGC25	STP	CP169072.1	XMP19008.1	1264197	1265147	+	STP|Glyoxalase
CGC25	CAZyme	CP169072.1	XMP19009.1	1265330	1267477	+	CAZyme|GT83_e35+TC|9.B.142.2.5
CGC25	CAZyme	CP169072.1	XMP19010.1	1267489	1268460	+	CAZyme|GT2+TC|4.D.1.1.14
CGC25	TC	CP169072.1	XMP19011.1	1268823	1270172	-	TC|8.A.217.1.1
CGC25	TC	CP169072.1	XMP19012.1	1270460	1272019	+	TC|2.A.1.3.55
CGC25	TC	CP169072.1	XMP19013.1	1272175	1272999	+	TC|3.A.1.5.2
CGC25	TC	CP169072.1	XMP19014.1	1273014	1273940	+	TC|3.A.1.5.2
CGC25	TC	CP169072.1	XMP19015.1	1273946	1274893	+	TC|3.A.1.5.2
CGC25	TC	CP169072.1	XMP19016.1	1274899	1275927	+	TC|3.A.1.5.2
CGC25	TC	CP169072.1	XMP19017.1	1275924	1277543	+	TC|3.A.1.5.2
CGC26	CAZyme	CP169072.1	XMP19035.1	1292218	1293345	+	CAZyme|GT2+TC|4.D.1.3.3
CGC26	null	CP169072.1	XMP19036.1	1293366	1294463	-	null
CGC26	TC	CP169072.1	XMP19037.1	1294735	1295919	-	TC|2.A.1.27.1
CGC26	null	CP169072.1	XMP19038.1	1296720	1299008	-	null
CGC26	TC	CP169072.1	XMP19039.1	1299386	1300345	-	TC|1.I.3.1.1
CGC26	STP	CP169072.1	XMP19040.1	1300565	1301398	+	STP|STAS
CGC26	TC	CP169072.1	XMP19041.1	1301444	1302205	-	TC|3.A.1.30.1
CGC26	TC	CP169072.1	XMP19042.1	1302180	1303817	-	TC|3.A.1.30.1
CGC26	TC	CP169072.1	XMP19043.1	1303804	1304403	-	TC|3.A.1.30.1
CGC26	CAZyme	CP169072.1	XMP19044.1	1304845	1306107	+	CAZyme|CBM50_e96|GH18_e174
CGC26	null	CP169072.1	XMP19045.1	1306195	1306332	+	null
CGC26	TC	CP169072.1	XMP19046.1	1306839	1308194	+	TC|1.A.26.1.3
CGC27	CAZyme	CP169072.1	XMP19603.1	1378326	1378820	-	CAZyme|CBM50_e55
CGC27	null	CP169072.1	XMP19115.1	1378895	1379758	-	null
CGC27	TC	CP169072.1	XMP19116.1	1379903	1380667	+	TC|1.A.115.1.5
CGC28	CAZyme	CP169072.1	XMP19196.1	1498429	1499640	+	CAZyme|GT119+TC|2.A.103.1.3
CGC28	TC	CP169072.1	XMP19197.1	1499716	1503162	+	TC|3.B.1.1.1
CGC28	TC	CP169072.1	XMP19198.1	1503259	1504185	-	TC|3.D.4.4.1
CGC28	null	CP169072.1	XMP19199.1	1504529	1505446	+	null
CGC28	TC	CP169072.1	XMP19200.1	1505664	1506734	+	TC|3.D.4.4.1
CGC28	TC	CP169072.1	XMP19201.1	1506766	1508634	+	TC|3.D.4.4.1
CGC28	TC	CP169072.1	XMP19202.1	1508634	1509257	+	TC|3.D.4.4.1
CGC28	TC	CP169072.1	XMP19203.1	1509260	1509592	+	TC|3.D.4.4.1
CGC29	TC	CP169072.1	XMP19228.1	1531403	1532875	+	TC|2.A.128.2.3
CGC29	TC	CP169072.1	XMP19229.1	1532983	1533957	+	TC|9.B.146.1.6
CGC29	null	CP169072.1	XMP19230.1	1533958	1535313	+	null
CGC29	CAZyme	CP169072.1	XMP19231.1	1535372	1536472	+	CAZyme|GT119+TC|2.A.103.1.3
CGC29	CAZyme	CP169072.1	XMP19232.1	1536589	1537680	+	CAZyme|GT28_e1
CGC29	null	CP169072.1	XMP19233.1	1537706	1538617	+	null
CGC29	null	CP169072.1	XMP19234.1	1538746	1539534	+	null
CGC29	TC	CP169072.1	XMP19235.1	1540084	1541397	+	TC|9.B.157.1.5
CGC30	TC	CP169072.1	XMP19453.1	1824769	1826160	+	TC|2.A.2.3.2
CGC30	CAZyme	CP169072.1	XMP19454.1	1826203	1827804	+	CAZyme|GH43_11|CBM91_e24
CGC31	CAZyme	CP169072.1	XMP19524.1	1895714	1896985	-	CAZyme|GH30_8
CGC31	CAZyme	CP169072.1	XMP19525.1	1897037	1898575	-	CAZyme|GH43_16|CBM6_e6
CGC31	null	CP169072.1	XMP19526.1	1898900	1906756	-	null
CGC31	TC	CP169072.1	XMP19527.1	1906845	1922933	-	TC|4.C.1.1.18
CGC31	TC	CP169072.1	XMP19528.1	1922978	1934926	-	TC|4.C.1.1.18
CGC32	CAZyme	CP169072.1	XMP16044.1	2043764	2044633	-	CAZyme|CBM50_e375|CBM50_e520
CGC32	TC	CP169072.1	XMP16045.1	2044869	2046647	-	TC|2.A.16.2.2
CGC33	TC	CP169072.1	XMP16065.1	2065489	2066379	-	TC|3.D.4.10.1
CGC33	null	CP169072.1	XMP16066.1	2066457	2067047	-	null
CGC33	CAZyme	CP169072.1	XMP16067.1	2067130	2068371	-	CAZyme|CBM50_e817|CBM50_e1012|CBM50_e1004|CBM50_e833
CGC33	CAZyme	CP169072.1	XMP16068.1	2068692	2069903	-	CAZyme|GT1_e505
CGC33	null	CP169072.1	XMP16069.1	2070022	2070648	-	null
CGC33	TC	CP169072.1	XMP16070.1	2070926	2072284	+	TC|2.A.66.1.41
CGC33	STP	CP169072.1	XMP16071.1	2072298	2073146	+	STP|STAS
CGC33	CAZyme	CP169072.1	XMP16072.1	2073173	2073838	-	CAZyme|CE14_e39
CGC33	null	CP169072.1	XMP16073.1	2073856	2074206	-	null
CGC33	null	CP169072.1	XMP16074.1	2074203	2074481	-	null
CGC33	TC	CP169072.1	XMP16075.1	2074549	2075445	-	TC|2.A.7.7.2
CGC34	TC	CP169072.1	XMP16083.1	2080366	2081856	+	TC|2.A.21.4.2
CGC34	CAZyme	CP169072.1	XMP16084.1	2081900	2083369	-	CAZyme|GH30_3
CGC34	CAZyme	CP169072.1	XMP16085.1	2083517	2084959	-	CAZyme|GH1_e0+TC|8.A.49.1.1
CGC34	TF	CP169072.1	XMP16086.1	2085209	2085934	+	TF|GntR
CGC34	TC	CP169072.1	XMP16087.1	2085995	2087398	-	TC|9.B.174.1.1
CGC35	CAZyme	CP169072.1	XMP16256.1	2236723	2237505	-	CAZyme|CBM50_e1023
CGC35	null	CP169072.1	XMP16257.1	2237483	2238070	-	null
CGC35	TC	CP169072.1	XMP16258.1	2238085	2239575	-	TC|2.A.16.2.2
CGC35	null	CP169072.1	XMP16259.1	2239568	2240626	-	null
CGC35	null	CP169072.1	XMP16260.1	2240895	2241143	+	null
CGC35	TC	CP169072.1	XMP16261.1	2241283	2241855	-	TC|2.A.87.1.2
CGC36	CAZyme	CP169072.1	XMP16529.1	2541941	2542672	-	CAZyme|CE12_e60
CGC36	CAZyme	CP169072.1	XMP16530.1	2542742	2543476	-	CAZyme|CE4_e317
CGC36	null	CP169072.1	XMP16531.1	2543712	2544338	+	null
CGC36	null	CP169072.1	XMP16532.1	2544354	2544824	-	null
CGC36	TC	CP169072.1	XMP16533.1	2544790	2546046	-	TC|2.A.1.62.3
CGC36	TF	CP169072.1	XMP16534.1	2546503	2547228	+	TF|HTH_3+STP|Sigma70_r4+STP|Sigma70_r2
CGC36	CAZyme	CP169072.1	XMP16535.1	2547674	2548516	+	CAZyme|CE6_e1
CGC37	CAZyme	CP169072.1	XMP16617.1	2631566	2632756	-	CAZyme|CBM50_e257
CGC37	null	CP169072.1	XMP16618.1	2632883	2633986	-	null
CGC37	null	CP169072.1	XMP16619.1	2633988	2634836	-	null
CGC37	TC	CP169072.1	XMP16620.1	2634818	2636383	-	TC|3.D.10.1.4
CGC38	TC	CP169072.1	XMP16680.1	2698915	2699229	-	TC|8.A.88.2.7
CGC38	CAZyme	CP169072.1	XMP16681.1	2699382	2700872	-	CAZyme|GH51_1
CGC38	TC	CP169072.1	XMP16682.1	2701086	2702063	-	TC|3.D.12.1.1
CGC38	TC	CP169072.1	XMP16683.1	2702095	2702868	-	TC|3.D.12.1.1
CGC38	null	CP169072.1	XMP16684.1	2702882	2703661	-	null
CGC38	STP	CP169072.1	XMP19634.1	2703675	2704259	-	STP|TetR_N
CGC38	TC	CP169072.1	XMP16685.1	2704348	2706036	-	TC|4.C.1.1.4
CGC39	CAZyme	CP169072.1	XMP16698.1	2719635	2721047	+	CAZyme|AA4_e1
CGC39	null	CP169072.1	XMP16699.1	2721044	2722372	+	null
CGC39	TC	CP169072.1	XMP16700.1	2722442	2724238	-	TC|2.A.114.1.8
CGC39	CAZyme	CP169072.1	XMP16701.1	2724349	2725848	-	CAZyme|GH51_1
CGC39	TC	CP169072.1	XMP19635.1	2725867	2726694	-	TC|3.A.1.1.34
CGC39	TC	CP169072.1	XMP16702.1	2726713	2727654	-	TC|3.A.1.1.34
CGC39	TC	CP169072.1	XMP16703.1	2727696	2728991	-	TC|3.A.1.1.34
CGC40	TC	CP169072.1	XMP16835.1	2869445	2870359	+	TC|3.A.1.1.61
CGC40	TC	CP169072.1	XMP16836.1	2870356	2871177	+	TC|3.A.1.1.53
CGC40	CAZyme	CP169072.1	XMP16837.1	2871200	2872498	+	CAZyme|GH4_e17
CGC41	TC	CP169072.1	XMP16898.1	2941486	2942154	+	TC|2.A.38.4.3
CGC41	CAZyme	CP169072.1	XMP16899.1	2942188	2943033	-	CAZyme|GH73_e25+TC|3.A.7.14.2
CGC42	CAZyme	CP169072.1	XMP16912.1	2960899	2962557	-	CAZyme|GH13_31+TC|8.A.9.1.2
CGC42	TC	CP169072.1	XMP16913.1	2962647	2963936	-	TC|1.A.112.2.4
CGC42	null	CP169072.1	XMP16914.1	2963979	2964656	-	null
CGC42	null	CP169072.1	XMP16915.1	2964703	2964966	-	null
CGC42	TC	CP169072.1	XMP16916.1	2965100	2965354	+	TC|9.A.66.1.1
CGC42	TC	CP169072.1	XMP16917.1	2965351	2966337	+	TC|1.A.1.13.4
CGC43	TC	CP169072.1	XMP16935.1	2980885	2982129	+	TC|2.A.1.2.34
CGC43	CAZyme	CP169072.1	XMP16936.1	2982219	2984093	+	CAZyme|GT51_e55
CGC43	null	CP169072.1	XMP16937.1	2984115	2984528	+	null
CGC43	null	CP169072.1	XMP16938.1	2984543	2985100	-	null
CGC43	TC	CP169072.1	XMP16939.1	2985275	2986876	+	TC|9.B.14.1.13+STP|PAS+STP|HATPase_c
CGC43	STP	CP169072.1	XMP16940.1	2986869	2987576	+	STP|Response_reg
CGC43	TC	CP169072.1	XMP16941.1	2987978	2989051	+	TC|3.A.1.2.12
CGC43	TC	CP169072.1	XMP16942.1	2989193	2990725	+	TC|3.A.1.2.12
CGC43	TC	CP169072.1	XMP16943.1	2990718	2991764	+	TC|3.A.1.2.17
CGC43	TC	CP169072.1	XMP16944.1	2991765	2992724	+	TC|3.A.1.2.12
CGC43	null	CP169072.1	XMP16945.1	2992768	2992986	-	null
CGC43	TC	CP169072.1	XMP16946.1	2993230	2995632	+	TC|2.A.63.1.4
CGC43	TC	CP169072.1	XMP16947.1	2995629	2996060	+	TC|2.A.63.1.4
CGC43	TC	CP169072.1	XMP16948.1	2996060	2996401	+	TC|2.A.63.1.4
CGC43	TC	CP169072.1	XMP16949.1	2996394	2997875	+	TC|2.A.63.1.4
CGC43	TC	CP169072.1	XMP16950.1	2997881	2998357	+	TC|2.A.63.1.4
CGC43	TC	CP169072.1	XMP16951.1	2998357	2998641	+	TC|2.A.63.1.4
CGC43	TC	CP169072.1	XMP16952.1	2998625	2998999	+	TC|2.A.63.1.4
CGC44	TC	CP169072.1	XMP17219.1	3279386	3279994	-	TC|9.B.18.1.2
CGC44	null	CP169072.1	XMP17220.1	3279991	3281508	-	null
CGC44	CAZyme	CP169072.1	XMP17221.1	3281505	3282539	-	CAZyme|GT2
CGC44	null	CP169072.1	XMP17222.1	3282536	3283612	-	null
CGC44	CAZyme	CP169072.1	XMP17223.1	3283617	3284654	-	CAZyme|GT2+TC|4.D.1.1.3
CGC44	CAZyme	CP169072.1	XMP17224.1	3284673	3285776	-	CAZyme|GT122+TC|9.B.183.1.9
CGC44	CAZyme	CP169072.1	XMP17225.1	3285780	3286916	-	CAZyme|GT4_e1131+TC|2.A.38.4.5
CGC44	CAZyme	CP169072.1	XMP17226.1	3286909	3287751	-	CAZyme|GT2+TC|4.D.2.1.6
CGC44	CAZyme	CP169072.1	XMP17227.1	3287748	3288887	-	CAZyme|GT4_e2316
CGC44	TC	CP169072.1	XMP17228.1	3288903	3290720	-	TC|9.B.18.2.2
CGC44	TC	CP169072.1	XMP17229.1	3290942	3291622	-	TC|8.A.3.2.1
CGC44	null	CP169072.1	XMP17230.1	3291628	3292335	-	null
CGC44	TF	CP169072.1	XMP17231.1	3292579	3293034	+	TF|HTH_3
CGC44	TC	CP169072.1	XMP17232.1	3293115	3294563	+	TC|8.A.117.1.3
CGC44	null	CP169072.1	XMP17233.1	3294705	3294905	+	null
CGC44	null	CP169072.1	XMP17234.1	3294937	3295467	-	null
CGC44	TC	CP169072.1	XMP17235.1	3295547	3296176	-	TC|2.A.115.2.5
CGC45	TC	CP169072.1	XMP17241.1	3298571	3300001	+	TC|8.A.178.1.2
CGC45	null	CP169072.1	XMP17242.1	3300018	3300329	+	null
CGC45	Other	CP169072.1	NA	3300390	3300465	-	Other|tRNA
CGC45	CAZyme	CP169072.1	XMP17243.1	3300681	3302150	-	CAZyme|GH32_e0
CGC45	TC	CP169072.1	XMP17244.1	3302165	3303397	-	TC|2.A.1.5.6
CGC46	TC	CP169072.1	XMP17276.1	3336403	3337218	-	TC|9.B.330.4.2
CGC46	null	CP169072.1	XMP17277.1	3337233	3338165	-	null
CGC46	CAZyme	CP169072.1	XMP17278.1	3338335	3339525	+	CAZyme|CE9_e51
CGC47	TC	CP169072.1	XMP19666.1	3363171	3364529	-	TC|9.B.174.1.1
CGC47	CAZyme	CP169072.1	XMP17298.1	3364739	3366145	+	CAZyme|PL9_2
CGC47	TC	CP169072.1	XMP17299.1	3366192	3367082	-	TC|3.A.1.140.2
CGC47	TC	CP169072.1	XMP17300.1	3367075	3367761	-	TC|3.A.1.140.8
CGC48	TC	CP169072.1	XMP17326.1	3390953	3392029	-	TC|9.B.146.1.1
CGC48	CAZyme	CP169072.1	XMP17327.1	3392162	3393358	-	CAZyme|GT4_e101
CGC48	CAZyme	CP169072.1	XMP17328.1	3393378	3394136	-	CAZyme|GT2+TC|4.D.2.1.6
CGC49	CAZyme	CP169072.1	XMP17332.1	3397735	3398931	-	CAZyme|GT4_e23
CGC49	TC	CP169072.1	XMP17333.1	3398928	3400376	-	TC|2.A.66.2.6
CGC49	TC	CP169072.1	XMP17334.1	3400413	3401072	-	TC|9.B.18.1.3
CGC50	TC	CP169072.1	XMP17341.1	3408693	3410237	-	TC|3.A.1.104.1
CGC50	TC	CP169072.1	XMP17342.1	3410258	3411085	-	TC|3.A.1.104.1
CGC50	null	CP169072.1	XMP17343.1	3411271	3413445	-	null
CGC50	CAZyme	CP169072.1	XMP17344.1	3413495	3415033	-	CAZyme|GT2
CGC50	null	CP169072.1	XMP17345.1	3415171	3415560	-	null
CGC50	CAZyme	CP169072.1	XMP17346.1	3415916	3416686	+	CAZyme|GT26_e19
CGC50	null	CP169072.1	XMP17347.1	3416719	3417885	+	null
CGC50	CAZyme	CP169072.1	XMP17348.1	3417947	3420592	-	CAZyme|GH73_e162+TC|1.C.105.2.6
CGC50	null	CP169072.1	XMP17349.1	3420732	3421682	-	null
CGC50	TC	CP169072.1	XMP17350.1	3421900	3423351	+	TC|1.A.134.1.2
CGC50	TC	CP169072.1	XMP17351.1	3423357	3424463	+	TC|2.A.3.9.2
CGC50	null	CP169072.1	XMP17352.1	3424460	3425590	+	null
CGC50	CAZyme	CP169072.1	XMP17353.1	3425594	3427006	-	CAZyme|GT2+TC|4.D.1.3.3
CGC50	TC	CP169072.1	XMP17354.1	3427099	3428475	-	TC|2.A.1.1.106
CGC51	CAZyme	CP169072.1	XMP17419.1	3491939	3493093	-	CAZyme|GT119+TC|2.A.103.1.3
CGC51	TC	CP169072.1	XMP17420.1	3493258	3493833	+	TC|9.B.105.1.3
CGC51	null	CP169072.1	XMP17421.1	3493851	3494273	-	null
CGC51	TC	CP169072.1	XMP17422.1	3494365	3495234	-	TC|1.A.34.1.1
CGC52	CAZyme	CP169072.1	XMP17511.1	3577270	3579342	+	CAZyme|GT51_e8
CGC52	null	CP169072.1	XMP17512.1	3579367	3579798	-	null
CGC52	null	CP169072.1	XMP17513.1	3579942	3580460	-	null
CGC52	TC	CP169072.1	XMP17514.1	3580473	3581132	-	TC|9.B.149.1.11
CGC52	null	CP169072.1	XMP17515.1	3581238	3581426	+	null
CGC52	TF	CP169072.1	XMP17516.1	3581464	3581883	-	TF|0040517
CGC52	TC	CP169072.1	XMP17517.1	3582268	3583647	+	TC|2.A.3.3.22
CGC53	CAZyme	CP169072.1	XMP17558.1	3623987	3624757	-	CAZyme|GT2
CGC53	null	CP169072.1	XMP17559.1	3625038	3625589	+	null
CGC53	null	CP169072.1	XMP17560.1	3625636	3626007	-	null
CGC53	TC	CP169072.1	XMP17561.1	3626071	3627390	-	TC|2.A.40.5.2
CGC53	null	CP169072.1	XMP19672.1	3627409	3627831	-	null
CGC53	null	CP169072.1	XMP17562.1	3627891	3628574	-	null
CGC53	CAZyme	CP169072.1	XMP17563.1	3628589	3629395	-	CAZyme|GT2
CGC54	CAZyme	CP169072.1	XMP17569.1	3632351	3633790	-	CAZyme|GH32_e57
CGC54	TC	CP169072.1	XMP17570.1	3633787	3635169	-	TC|4.A.1.2.9
CGC54	null	CP169072.1	XMP17571.1	3635389	3636219	-	null
CGC54	null	CP169072.1	XMP17572.1	3636243	3636557	-	null
CGC54	TC	CP169072.1	XMP17573.1	3637083	3639494	+	TC|1.I.3.1.1
CGC54	null	CP169072.1	XMP17574.1	3639536	3640537	-	null
CGC54	STP	CP169072.1	XMP17575.1	3640699	3641448	-	STP|Nitroreductase
CGC54	CAZyme	CP169072.1	XMP17576.1	3641551	3642738	-	CAZyme|GT119+TC|2.A.103.1.3
CGC54	null	CP169072.1	XMP17577.1	3642940	3643398	-	null
CGC54	TC	CP169072.1	XMP17578.1	3643691	3643951	+	TC|1.E.23.1.3
CGC54	TC	CP169072.1	XMP17579.1	3643995	3644363	-	TC|3.D.4.5.2
CGC54	TC	CP169072.1	XMP17580.1	3644365	3644979	-	TC|3.D.4.5.2
CGC54	TC	CP169072.1	XMP17581.1	3644994	3646943	-	TC|3.D.4.5.2
CGC54	TC	CP169072.1	XMP19673.1	3646971	3647936	-	TC|3.D.4.5.2
CGC54	TC	CP169072.1	XMP17582.1	3648439	3648684	+	TC|1.E.43.1.15
CGC54	null	CP169072.1	XMP17583.1	3648703	3650244	-	null
CGC54	null	CP169072.1	XMP17584.1	3650234	3651418	-	null
CGC54	TC	CP169072.1	XMP19674.1	3651470	3651856	-	TC|2.A.129.1.11
CGC55	CAZyme	CP169072.1	XMP17588.1	3653953	3654627	+	CAZyme|GT2
CGC55	null	CP169072.1	XMP17589.1	3654648	3655250	-	null
CGC55	TC	CP169072.1	XMP17590.1	3655336	3656592	-	TC|2.A.108.2.3
CGC56	TC	CP169072.1	XMP17600.1	3664467	3665801	-	TC|4.A.3.2.2
CGC56	TC	CP169072.1	XMP17601.1	3665963	3667708	+	TC|1.B.12.5.1
CGC56	CAZyme	CP169072.1	XMP17602.1	3667764	3668624	-	CAZyme|GT8_e207
CGC57	TC	CP169072.1	XMP17607.1	3672700	3673881	+	TC|2.A.50.2.1
CGC57	TC	CP169072.1	XMP17608.1	3673898	3674134	+	TC|2.A.50.2.1
CGC57	null	CP169072.1	XMP17609.1	3674135	3675313	+	null
CGC57	null	CP169072.1	XMP19676.1	3675498	3676589	+	null
CGC57	CAZyme	CP169072.1	XMP17610.1	3676629	3677957	-	CAZyme|GH4_e24
CGC57	TC	CP169072.1	XMP17611.1	3677954	3678286	-	TC|4.A.3.2.2
CGC57	TC	CP169072.1	XMP17612.1	3678305	3679663	-	TC|4.A.3.2.2
CGC57	TC	CP169072.1	XMP17613.1	3679679	3679987	-	TC|4.A.3.2.2
CGC57	TC	CP169072.1	XMP17614.1	3680086	3682041	-	TC|4.A.2.1.2+TF|Mga+TF|HTH_11+STP|Mga+STP|HTH_11
CGC57	null	CP169072.1	XMP19677.1	3682188	3682322	-	null
CGC57	null	CP169072.1	XMP17615.1	3682374	3682964	-	null
CGC57	TC	CP169072.1	XMP19678.1	3683207	3684205	+	TC|3.A.1.14.7
CGC57	TC	CP169072.1	XMP17616.1	3684206	3685219	+	TC|3.A.1.14.15
CGC57	STP	CP169072.1	XMP17617.1	3685236	3686132	+	STP|Peripla_BP_2
CGC57	TF	CP169072.1	XMP17618.1	3686234	3686584	+	TF|0043669
CGC57	TC	CP169072.1	XMP17619.1	3686597	3687895	+	TC|2.A.45.1.1
CGC57	TC	CP169072.1	XMP17620.1	3688049	3688360	+	TC|4.A.3.2.10
CGC57	TC	CP169072.1	XMP17621.1	3688375	3688692	+	TC|4.A.3.2.10
CGC57	TC	CP169072.1	XMP17622.1	3688711	3690030	+	TC|4.A.3.2.10
CGC57	CAZyme	CP169072.1	XMP17623.1	3690060	3691460	+	CAZyme|GH1_e13+TC|8.A.49.1.1
CGC57	null	CP169072.1	XMP17624.1	3691480	3692361	+	null
CGC57	null	CP169072.1	XMP17625.1	3692358	3693302	+	null
CGC57	CAZyme	CP169072.1	XMP17626.1	3693322	3694404	+	CAZyme|GH26_e0
CGC57	null	CP169072.1	XMP17627.1	3694482	3696095	+	null
CGC57	null	CP169072.1	XMP17628.1	3696134	3697120	-	null
CGC57	TC	CP169072.1	XMP17629.1	3697437	3698795	+	TC|2.A.39.1.5
CGC57	null	CP169072.1	XMP17630.1	3698809	3699639	-	null
CGC57	TC	CP169072.1	XMP17631.1	3699731	3701461	-	TC|3.A.1.129.1
CGC57	TC	CP169072.1	XMP17632.1	3701458	3703161	-	TC|3.A.1.129.1
CGC57	TC	CP169072.1	XMP17633.1	3703161	3704177	-	TC|3.D.4.12.1
CGC57	TC	CP169072.1	XMP17634.1	3704161	3705567	-	TC|3.D.4.3.2
CGC57	TC	CP169072.1	XMP17635.1	3706070	3707413	+	TC|2.A.24.2.4
CGC57	CAZyme	CP169072.1	XMP17636.1	3707449	3708291	-	CAZyme|CE4_e274
CGC57	TC	CP169072.1	XMP17637.1	3708391	3709491	-	TC|3.A.1.1.26
CGC57	TF	CP169072.1	XMP17638.1	3709608	3710501	-	TF|0037176
CGC57	TC	CP169072.1	XMP17639.1	3710668	3711504	-	TC|2.A.115.1.2
CGC57	null	CP169072.1	XMP19679.1	3712017	3712556	+	null
CGC57	TC	CP169072.1	XMP17640.1	3712603	3713619	-	TC|9.B.18.2.4
CGC58	TC	CP169072.1	XMP17650.1	3724789	3726069	+	TC|2.A.11.1.2
CGC58	CAZyme	CP169072.1	XMP17651.1	3726111	3726842	-	CAZyme|GH16_21
CGC58	null	CP169072.1	XMP17652.1	3727078	3727905	-	null
CGC58	TC	CP169072.1	XMP17653.1	3728077	3729327	+	TC|2.A.1.24.4
CGC58	TC	CP169072.1	XMP17654.1	3729358	3730797	-	TC|3.A.18.1.1
CGC59	CAZyme	CP169072.1	XMP17671.1	3746625	3747689	-	CAZyme|PL1_8
CGC59	null	CP169072.1	XMP17672.1	3747831	3748742	-	null
CGC59	null	CP169072.1	XMP17673.1	3748890	3749336	-	null
CGC59	CAZyme	CP169072.1	XMP17674.1	3749418	3750815	-	CAZyme|GH1_e85+TC|8.A.49.1.2
CGC59	TC	CP169072.1	XMP17675.1	3750834	3752669	-	TC|4.A.1.2.11
CGC59	null	CP169072.1	XMP17676.1	3753341	3756472	+	null
CGC59	STP	CP169072.1	XMP17677.1	3756461	3756850	-	STP|NUDIX
CGC59	CAZyme	CP169072.1	XMP17678.1	3757030	3758436	-	CAZyme|GH43_4
CGC60	CAZyme	CP169072.1	XMP17708.1	3787716	3788750	-	CAZyme|GH109_e5
CGC60	TC	CP169072.1	XMP17709.1	3788773	3790068	-	TC|2.A.1.1.27
CGC61	TC	CP169072.1	XMP17795.1	3884306	3885223	+	TC|2.A.7.3.31
CGC61	CAZyme	CP169072.1	XMP17796.1	3885571	3886992	+	CAZyme|GH68_1
CGC61	CAZyme	CP169072.1	XMP17797.1	3887054	3888610	+	CAZyme|GH32_e117
CGC61	TF	CP169072.1	XMP17798.1	3888690	3889352	+	TF|GntR
CGC61	null	CP169072.1	XMP17799.1	3889430	3889939	-	null
CGC61	TC	CP169072.1	XMP17800.1	3889990	3891207	-	TC|2.A.1.21.13
CGC61	TF	CP169072.1	XMP17801.1	3891384	3892262	-	TF|HTH_1+STP|LysR_substrate
CGC61	null	CP169072.1	XMP17802.1	3892389	3892967	+	null
CGC61	TC	CP169072.1	XMP17803.1	3892986	3894188	-	TC|2.A.1.36.1
